# Supplementary material for: Repeated Annual Influenza Vaccination in Older Adults Induces Comparable Seroprotection Despite Reduced Antibody Fold Rise: A 6-Month Prospective Cohort Study in China
Source: Vaccines (Basel). 2026 Apr 11;14(4):338. doi: 10.3390/vaccines14040338 (PMC13119716; doi:10.3390/vaccines14040338)
Supplement: Supplementary file 1 [file vaccines-14-00338-s001.zip]

Archive with 1 entries (1 files):
- vaccines-4223087-supplementary.pdf
